# Supplementary material for: From awareness to action: determinants of zoonotic risk perception and protective practices among farm and livestock workers
Source: Front Public Health. 2026 Jun 16;14:1818149. doi: 10.3389/fpubh.2026.1818149 (PMC13340411; doi:10.3389/fpubh.2026.1818149)
Supplement: Supplementary file 1 [file Table_1.xlsx]

## Sheet: Supplementary Table 1
No.	Study	QD-C1 (Is the sampling strategy relevant to address the research question?)	QD-C2 (Is the sample representative of the target population?)	QD-C3 (Are the measurements appropriate?)	QD-C4 (Is the risk of nonresponse bias low?)	QD-C5 (Is the statistical analysis appropriate to answer the research question?)
1	Suolaniemi et al., 2023	Y	CT	CT	N	Y
2	Smith et al., 2021	Y	N	CT	CT	Y
3	Rinchen et al., 2019	Y	CT	Y	Y	Y
4	Rehman et al., 2023	Y	N	Y	N	Y
5	Rabinowitz et al., 2013	Y	N	Y	CT	Y
6	Pham-Thanh et al., 2022	Y	Y	Y	CT	Y
7	Palomares Velosa et al., 2021	Y	CT	Y	Y	Y
8	Nankam Chimi et al., 2024	Y	CT	Y	CT	Y
9	Mahon et al., 2017	Y	CT	CT	Y	Y
10	Kungu et al., 2017	Y	Y	CT	CT	Y
11	Kemal et al., 2019	Y	CT	Y	CT	Y
12	Hussain et al., 2021	Y	N	CT	CT	Y
13	Getahun et al., 2022	Y	N	Y	CT	Y
14	Efrem et al., 2024	Y	CT	Y	CT	Y
15	Dhakal et al., 2014	Y	Y	CT	CT	Y
16	Deneke et al., 2022	Y	Y	Y	CT	Y
17	Deka et al., 2020	Y	Y	Y	CT	Y
18	Bissong et al., 2022	Y	N	CT	CT	Y
19	Birhan, 2024	Y	CT	Y	CT	Y
20	Ayim-Akonor et al., 2020	Y	N	CT	CT	Y
21	Atherstone et al., 2019	Y	CT	CT	CT	Y
22	Almaw et al., 2022	Y	CT	CT	CT	Y
23	Adenuga et al., 2018	Y	CT	Y	CT	Y
	Quantitative descriptive studies were appraised using the MMAT (2018) criteria for quantitative descriptive designs. Ratings were assigned as Yes, No, or Can’t tell. No overall numeric score was calculated.
