# Supplementary material for: From awareness to action: determinants of zoonotic risk perception and protective practices among farm and livestock workers
Source: Front Public Health. 2026 Jun 16;14:1818149. doi: 10.3389/fpubh.2026.1818149 (PMC13340411; doi:10.3389/fpubh.2026.1818149)
Supplement: Supplementary file 2 [file Table_2.xlsx]

## Sheet: Supplementary Table 2
No.	Study	QUAL-C1 (Is the qualitative approach appropriate to answer the research question?)	QUAL-C2 (Are the qualitative data collection methods adequate to address the research question?)	QUAL-C3 (Are the findings adequately derived from the data?)	QUAL-C4 (Is the interpretation of results sufficiently supported by data?)	QUAL-C5 (Is there coherence between qualitative data sources, collection, analysis, and interpretation?)
1	Lowenstein et al., 2016	Y	Y	Y	Y	Y
	Qualitative studies were appraised using the MMAT (2018) criteria for qualitative designs. Ratings were assigned as Yes, No, or Can’t tell. No overall numeric score was calculated.
