# Supplementary material for: From awareness to action: determinants of zoonotic risk perception and protective practices among farm and livestock workers
Source: Front Public Health. 2026 Jun 16;14:1818149. doi: 10.3389/fpubh.2026.1818149 (PMC13340411; doi:10.3389/fpubh.2026.1818149)
Supplement: Supplementary file 3 [file Table_3.xlsx]

## Sheet: Supplementary Table 3
No.	Study	QUAL-C1 (Is the qualitative approach appropriate to answer the research question?)	QUAL-C2 (Are the qualitative data collection methods adequate to address the research question?)	QUAL-C3 (Are the findings adequately derived from the data?)	QUAL-C4 (Is the interpretation of results sufficiently supported by data?)	QUAL-C5 (Is there coherence between qualitative data sources, collection, analysis, and interpretation?)	QD-C1 (Is the sampling strategy relevant to address the research question?)	QD-C2 (Is the sample representative of the target population?)	QD-C3 (Are the measurements appropriate?)	QD-C4 (Is the risk of nonresponse bias low?)	QD-C5 (Is the statistical analysis appropriate to answer the research question?)	MM-C1 (Is there an adequate rationale for using a mixed methods design?)	MM-C2 (Are the different components of the study effectively integrated to answer the research question?)	MM-C3 (Are the outputs of the integration of qualitative and quantitative components adequately interpreted?)	MM-C4 (Are divergences and inconsistencies between quantitative and qualitative results adequately addressed?)	MM-C5 (Do the different components of the study adhere to the quality criteria of each tradition of the methods involved?)
1	Abukhattab et al., 2022	Y	Y	Y	Y	Y	Y	CT	Y	CT	Y	Y	Y	Y	Y	CT
2	Ayebare et al., 2023	Y	Y	Y	Y	CT	Y	CT	Y	CT	Y	Y	Y	Y	CT	CT
3	Cao Ba et al., 2020	Y	Y	Y	Y	CT	Y	Y	Y	CT	Y	Y	Y	Y	CT	CT
4	Kulabako et al., 2024	Y	Y	Y	Y	Y	Y	N	CT	CT	Y	Y	Y	Y	CT	CT
	Mixed-methods studies were appraised at three levels in accordance with MMAT (2018): the qualitative component, the quantitative descriptive component, and the mixed-methods integration component. Ratings were assigned as Yes, No, or Can’t tell. No overall numeric score was calculated.
